# Supplementary material for: Genetic assessment of the effect of red yeast (Sporidiobolus pararoseus) as a feed additive on mycotoxin toxicity in laying hens
Source: Front Microbiol. 2023 Sep 6;14:1254569. doi: 10.3389/fmicb.2023.1254569 (PMC10512063; doi:10.3389/fmicb.2023.1254569)
Supplement: Supplementary file 1 [file Table_1.xlsx]

## Sheet: S1_Candidate_Genes
Genes_name	Refrences	Authors
ACSL4	https://doi.org/10.3390/toxins12050290	Liu et al., 2020
ADH6	https://doi.org/10.3390/toxins12050290	Liu et al., 2020
AP3S1	https://doi.org/10.3390/toxins12050290	Liu et al., 2020
ARHGEF7	https://doi.org/10.3390/toxins12050290	Liu et al., 2020
ATG8	https://doi.org/10.3390/toxins12050290	Liu et al., 2020
B3GALT2	https://doi.org/10.3390/toxins12050290	Liu et al., 2020
BCL6	https://doi.org/10.3390/toxins12050290	Liu et al., 2020
BTG1	https://doi.org/10.3390/toxins12050290	Liu et al., 2020
CLOCK	https://doi.org/10.3390/toxins12050290	Liu et al., 2020
CPEB1	https://doi.org/10.3390/toxins12050290	Liu et al., 2020
CSNK1E	https://doi.org/10.3390/toxins12050290	Liu et al., 2020
DDX6	https://doi.org/10.3390/toxins12050290	Liu et al., 2020
DERA	https://doi.org/10.3390/toxins12050290	Liu et al., 2020
DUSP8	https://doi.org/10.3390/toxins12050290	Liu et al., 2020
ENPP2	https://doi.org/10.3390/toxins12050290	Liu et al., 2020
FADS2	https://doi.org/10.3390/toxins12050290	Liu et al., 2020
JAG1	https://doi.org/10.3390/toxins12050290	Liu et al., 2020
LYPLA1	https://doi.org/10.3390/toxins12050290	Liu et al., 2020
MEF2C	https://doi.org/10.3390/toxins12050290	Liu et al., 2020
MYH10	https://doi.org/10.3390/toxins12050290	Liu et al., 2020
MYH9	https://doi.org/10.3390/toxins12050290	Liu et al., 2020
NFATC2	https://doi.org/10.3390/toxins12050290	Liu et al., 2020
PPARD	https://doi.org/10.3390/toxins12050290	Liu et al., 2020
PPARG	https://doi.org/10.3390/toxins12050290	Liu et al., 2020
PRKCE	https://doi.org/10.3390/toxins12050290	Liu et al., 2020
PRKG1	https://doi.org/10.3390/toxins12050290	Liu et al., 2020
RBPJ	https://doi.org/10.3390/toxins12050290	Liu et al., 2020
RHEB	https://doi.org/10.3390/toxins12050290	Liu et al., 2020
SAT1	https://doi.org/10.3390/toxins12050290	Liu et al., 2020
SGK1	https://doi.org/10.3390/toxins12050290	Liu et al., 2020
TAB2	https://doi.org/10.3390/toxins12050290	Liu et al., 2020
TFDP2	https://doi.org/10.3390/toxins12050290	Liu et al., 2020
ULK2	https://doi.org/10.3390/toxins12050290	Liu et al., 2020
WEEL	https://doi.org/10.3390/toxins12050290	Liu et al., 2020
YWHAZ	https://doi.org/10.3390/toxins12050290	Liu et al., 2020
GAPDH	http://doi.org/10.1016/j.ecoenv.2022.113481; https://doi.org/10.3382/ps/pew419	Gao et al., 2022; Zeferino et al., 2017
SOD1	http://doi.org/10.1016/j.ecoenv.2022.113481; https://doi.org/10.1007/s12192-018-0943-9	Gao et al., 2022; Xiao et al., 2019
GPX1	http://doi.org/10.1016/j.ecoenv.2022.113481; http://doi.org/10.3382/ps.2008-00258; https://doi.org/10.1007/s12192-018-0943-9	Ashry et l., 2022; Yarru et al., 2008; Xiao et al., 2019
GCLC	http://doi.org/10.1016/j.ecoenv.2022.113481	Gao et al., 2022
CYP1A1	http://doi.org/10.1186/s12917-022-03256-x; http://doi.org/10.3382/ps.2008-00258	Ashry et l., 2022; Yarru et al., 2008
NRF2	http://doi.org/10.1186/s12917-022-03256-x	Ashry et l., 2022
FDX1	http://doi.org/10.3382/ps.2008-00258	Yarru et al., 2008
CYP2C45	http://doi.org/10.3382/ps.2008-00258	Yarru et al., 2008
CYP2P3	http://doi.org/10.3382/ps.2008-00258	Yarru et al., 2008
CYB5R	http://doi.org/10.3382/ps.2008-00258	Yarru et al., 2008
CPT	http://doi.org/10.3382/ps.2008-00258	Yarru et al., 2008
ACVR1	http://doi.org/10.3382/ps.2008-00258	Yarru et al., 2008
KCNA10	http://doi.org/10.3382/ps.2008-00258	Yarru et al., 2008
ABCA1	http://doi.org/10.3382/ps.2008-00258	Yarru et al., 2008
POR	http://doi.org/10.3382/ps.2008-00258	Yarru et al., 2008
UBE2I	http://doi.org/10.3382/ps.2008-00258	Yarru et al., 2008
IGF1	http://doi.org/10.3382/ps.2008-00258	Yarru et al., 2008
GRB2	http://doi.org/10.3382/ps.2008-00258	Yarru et al., 2008
LPL	http://doi.org/10.3382/ps.2008-00258	Yarru et al., 2008
GYS1	http://doi.org/10.3382/ps.2008-00258	Yarru et al., 2008
LDHB	http://doi.org/10.3382/ps.2008-00258	Yarru et al., 2008
PDK3	http://doi.org/10.3382/ps.2008-00258	Yarru et al., 2008
LIMK2	http://doi.org/10.3382/ps.2008-00258	Yarru et al., 2008
PTPRG	http://doi.org/10.3382/ps.2008-00258	Yarru et al., 2008
PSEN1	http://doi.org/10.3382/ps.2008-00258	Yarru et al., 2008
ALG6	http://doi.org/10.3382/ps.2008-00258	Yarru et al., 2008
HERC4	http://doi.org/10.3382/ps.2008-00258	Yarru et al., 2008
RPL30	http://doi.org/10.3382/ps.2008-00258	Yarru et al., 2008
RPL35	http://doi.org/10.3382/ps.2008-00258	Yarru et al., 2008
RPL5	http://doi.org/10.3382/ps.2008-00258	Yarru et al., 2008
RPL7A	http://doi.org/10.3382/ps.2008-00258	Yarru et al., 2008
ME1	http://doi.org/10.3382/ps.2008-00258	Yarru et al., 2008
PEMT	http://doi.org/10.3382/ps.2008-00258	Yarru et al., 2008
SLC45A2	http://doi.org/10.3382/ps.2008-00258	Yarru et al., 2008
GLUL	http://doi.org/10.3382/ps.2008-00258	Yarru et al., 2008
SCP2	http://doi.org/10.3382/ps.2008-00258	Yarru et al., 2008
YBX1	http://doi.org/10.3382/ps.2008-00258	Yarru et al., 2008
MAP2K2	http://doi.org/10.3382/ps.2008-00258	Yarru et al., 2008
IL10	http://doi.org/10.3382/ps.2008-00258	Yarru et al., 2008
IL6	http://doi.org/10.3382/ps.2008-00258; https://doi.org/10.1100/2012/567327	Yarru et al., 2008; Wang et al., 2012
TNFSF10	http://doi.org/10.3382/ps.2008-00258	Yarru et al., 2008
GSTA3	http://doi.org/10.3382/ps.2008-00258	Yarru et al., 2008
CYP2H1	http://doi.org/10.3382/ps.2008-00258	Yarru et al., 2008
TGFB3	http://doi.org/10.3382/ps.2008-00258	Yarru et al., 2008
PPARA	http://doi.org/10.3382/ps.2008-00258	Yarru et al., 2008
FOXO1	http://doi.org/10.3382/ps.2008-00258; https://doi.org/10.3382/ps/pew419	Yarru et al., 2008; Zeferino et al., 2017
NR1D2	http://doi.org/10.3382/ps.2008-00258	Yarru et al., 2008
ATBF1	http://doi.org/10.3382/ps.2008-00258	Yarru et al., 2008
HDAC2	http://doi.org/10.3382/ps.2008-00258	Yarru et al., 2008
ODC	http://doi.org/10.3382/ps.2008-00258	Yarru et al., 2008
FRZB	http://doi.org/10.3382/ps.2008-00258	Yarru et al., 2008
FGFRL1	http://doi.org/10.3382/ps.2008-00258	Yarru et al., 2008
ESR1	http://doi.org/10.3382/ps.2008-00258	Yarru et al., 2008
KRT19	http://doi.org/10.3382/ps.2008-00258	Yarru et al., 2008
GJA1	http://doi.org/10.3382/ps.2008-00258	Yarru et al., 2008
DNM1	http://doi.org/10.3382/ps.2008-00258	Yarru et al., 2008
ACTR3	http://doi.org/10.3382/ps.2008-00258	Yarru et al., 2008
ACTA2	http://doi.org/10.3382/ps.2008-00258	Yarru et al., 2008
DCN	http://doi.org/10.3382/ps.2008-00258	Yarru et al., 2008
GSTA2	https://doi.org/10.1371/journal.pone.0192253	Yang et al., 2018
GSTA4	https://doi.org/10.1371/journal.pone.0192253	Yang et al., 2018
MGST1	https://doi.org/10.1371/journal.pone.0192253	Yang et al., 2018
GPX3	https://doi.org/10.1371/journal.pone.0192253	Yang et al., 2018
HAO2	https://doi.org/10.1371/journal.pone.0192253	Yang et al., 2018
APOA4	https://doi.org/10.1371/journal.pone.0192253	Yang et al., 2018
PEX11A	https://doi.org/10.1371/journal.pone.0192253	Yang et al., 2018
CYP1A2	https://doi.org/10.1016/j.bcp.2019.07.023	Liu et al., 2019
GPX4	https://doi.org/10.1556/004.2018.004; https://doi.org/10.1016/j.toxicon.2018.08.010	Nakade et al., 2018; Pelyhe et al., 2018
GSR	https://doi.org/10.1556/004.2018.004	Nakade et al., 2018
GSS	https://doi.org/10.1556/004.2018.004	Nakade et al., 2018
IL9	https://doi.org/10.3382/ps/pew419	Zeferino et al., 2017
TULP1	https://doi.org/10.3382/ps/pew419	Zeferino et al., 2017
GHSR	https://doi.org/10.3382/ps/pew419	Zeferino et al., 2017
GRK6	https://doi.org/10.3382/ps/pew419	Zeferino et al., 2017
SPAG4	https://doi.org/10.3382/ps/pew419	Zeferino et al., 2017
NKX2-1	https://doi.org/10.3382/ps/pew419	Zeferino et al., 2017
NKX2-8	https://doi.org/10.3382/ps/pew419	Zeferino et al., 2017
CLDN18	https://doi.org/10.3382/ps/pew419	Zeferino et al., 2017
XPC	https://doi.org/10.3382/ps/pew419	Zeferino et al., 2017
TSHR	https://doi.org/10.3382/ps/pew419	Zeferino et al., 2017
KCNMA1	https://doi.org/10.3382/ps/pew419	Zeferino et al., 2017
KY	https://doi.org/10.3382/ps/pew419	Zeferino et al., 2017
CELF3	https://doi.org/10.3382/ps/pew419	Zeferino et al., 2017
LRIT3	https://doi.org/10.3382/ps/pew419	Zeferino et al., 2017
SLC38A8	https://doi.org/10.3382/ps/pew419	Zeferino et al., 2017
ID4	https://doi.org/10.3382/ps/pew419	Zeferino et al., 2017
LGALS3	https://doi.org/10.3382/ps/pew419	Zeferino et al., 2017
CNGB3	https://doi.org/10.3382/ps/pew419	Zeferino et al., 2017
HSF4	https://doi.org/10.3382/ps/pew419	Zeferino et al., 2017
HAPLN4	https://doi.org/10.3382/ps/pew419	Zeferino et al., 2017
SRC	https://doi.org/10.3382/ps/pew419	Zeferino et al., 2017
DBH	https://doi.org/10.3382/ps/pew419	Zeferino et al., 2017
CPLX4	https://doi.org/10.3382/ps/pew419	Zeferino et al., 2017
PLA2G1B	https://doi.org/10.3382/ps/pew419	Zeferino et al., 2017
MSMP	https://doi.org/10.3382/ps/pew419	Zeferino et al., 2017
IL22	https://doi.org/10.3382/ps/pew419	Zeferino et al., 2017
VPREB3	https://doi.org/10.3382/ps/pew419	Zeferino et al., 2017
MIR1630	https://doi.org/10.3382/ps/pew419	Zeferino et al., 2017
PCDHA1	https://doi.org/10.3382/ps/pew419	Zeferino et al., 2017
PCDHA2	https://doi.org/10.3382/ps/pew419	Zeferino et al., 2017
NMUR2	https://doi.org/10.3382/ps/pew419	Zeferino et al., 2017
ADCYAP1	https://doi.org/10.3382/ps/pew419	Zeferino et al., 2017
NKX3-2	https://doi.org/10.3382/ps/pew419	Zeferino et al., 2017
CHRNG	https://doi.org/10.3382/ps/pew419	Zeferino et al., 2017
TNFSF8	https://doi.org/10.3382/ps/pew419	Zeferino et al., 2017
SPINK7	https://doi.org/10.3382/ps/pew419	Zeferino et al., 2017
IKZF4	https://doi.org/10.3382/ps/pew419	Zeferino et al., 2017
MIR1329	https://doi.org/10.3382/ps/pew419	Zeferino et al., 2017
CACNA1B	https://doi.org/10.3382/ps/pew419	Zeferino et al., 2017
SEPT3	https://doi.org/10.3382/ps/pew419	Zeferino et al., 2017
NMUR1	https://doi.org/10.3382/ps/pew419	Zeferino et al., 2017
FBXO47	https://doi.org/10.3382/ps/pew419	Zeferino et al., 2017
RAX	https://doi.org/10.3382/ps/pew419	Zeferino et al., 2017
SYT10	https://doi.org/10.3382/ps/pew419	Zeferino et al., 2017
CELA1	https://doi.org/10.3382/ps/pew419	Zeferino et al., 2017
FGF3	https://doi.org/10.3382/ps/pew419	Zeferino et al., 2017
HCRT	https://doi.org/10.3382/ps/pew419	Zeferino et al., 2017
CAPZA1	https://doi.org/10.3382/ps/pew419	Zeferino et al., 2017
GPR83	https://doi.org/10.3382/ps/pew419	Zeferino et al., 2017
AKAP14	https://doi.org/10.3382/ps/pew419	Zeferino et al., 2017
TNNT2	https://doi.org/10.3382/ps/pew419	Zeferino et al., 2017
SLC5A12	https://doi.org/10.3382/ps/pew419	Zeferino et al., 2017
MIR1764	https://doi.org/10.3382/ps/pew419	Zeferino et al., 2017
MIR1754	https://doi.org/10.3382/ps/pew419	Zeferino et al., 2017
MIR2188	https://doi.org/10.3382/ps/pew419	Zeferino et al., 2017
NXPH3	https://doi.org/10.3382/ps/pew419	Zeferino et al., 2017
ATRN	https://doi.org/10.3382/ps/pew419	Zeferino et al., 2017
MIR1571	https://doi.org/10.3382/ps/pew419	Zeferino et al., 2017
PCDH9	https://doi.org/10.3382/ps/pew419	Zeferino et al., 2017
CAMK2A	https://doi.org/10.3382/ps/pew419	Zeferino et al., 2017
PAX1	https://doi.org/10.3382/ps/pew419	Zeferino et al., 2017
KCNK3	https://doi.org/10.3382/ps/pew419	Zeferino et al., 2017
GRIFIN	https://doi.org/10.3382/ps/pew419	Zeferino et al., 2017
TRIM67	https://doi.org/10.3382/ps/pew419	Zeferino et al., 2017
MIR32	https://doi.org/10.3382/ps/pew419	Zeferino et al., 2017
PPM1K	https://doi.org/10.3382/ps/pew419	Zeferino et al., 2017
SAMD3	https://doi.org/10.3382/ps/pew419	Zeferino et al., 2017
IL4I1	https://doi.org/10.3382/ps/pew419	Zeferino et al., 2017
LHX5	https://doi.org/10.3382/ps/pew419	Zeferino et al., 2017
MIR1704	https://doi.org/10.3382/ps/pew419	Zeferino et al., 2017
TAP2	https://doi.org/10.3382/ps/pew419	Zeferino et al., 2017
FABP2	https://doi.org/10.1016/j.psj.2020.05.058	Choi et al., 2020
CYP7A1	https://doi.org/10.1016/j.psj.2020.05.058	Choi et al., 2020
CYP27A1	https://doi.org/10.1016/j.psj.2020.05.058	Choi et al., 2020
GSTT1	https://doi.org/10.1016/j.psj.2020.05.058	Choi et al., 2020
KEAP1	https://doi.org/10.3390/antiox8060178	Kövesi et al., 2019
GLRX2	https://doi.org/10.1155/2020/4048706	Li et al., 2020
CAT	https://doi.org/10.1155/2020/4048706; https://doi.org/10.1007/s12192-018-0943-9	Li et al., 2020; Xiao et al., 2019
BCL2	https://doi.org/10.1155/2020/4048706; https://doi.org/10.1007/s12192-018-0943-9	Li et al., 2020; Xiao et al., 2019
CASP3	https://doi.org/10.1155/2020/4048706; https://doi.org/10.1007/s12192-018-0943-9	Li et al., 2020; Xiao et al., 2019
HMOX1	https://doi.org/10.1155/2020/4048706	Li et al., 2020
CYP2D	https://doi.org/10.1038/s41598-019-44305-0	Sun et al., 2019
CYP3A	https://doi.org/10.1038/s41598-019-44305-0	Sun et al., 2019
XDH	https://doi.org/10.1021/acs.jafc.5b04119	Antonissen et al., 2015
MUC2	https://doi.org/10.1021/acs.jafc.5b04119	Antonissen et al., 2015
SLC7A9	https://doi.org/10.1021/acs.jafc.5b04119	Antonissen et al., 2015
SLC3A1	https://doi.org/10.1021/acs.jafc.5b04119	Antonissen et al., 2015
SLC6A19	https://doi.org/10.1021/acs.jafc.5b04119	Antonissen et al., 2015
SLC7A7	https://doi.org/10.1021/acs.jafc.5b04119	Antonissen et al., 2015
SLC7A6	https://doi.org/10.1021/acs.jafc.5b04119	Antonissen et al., 2015
SLC15A1	https://doi.org/10.1021/acs.jafc.5b04119	Antonissen et al., 2015
SI	https://doi.org/10.1021/acs.jafc.5b04119	Antonissen et al., 2015
IL1B	https://doi.org/10.1371/journal.pone.0071492	Ghareeb et al., 2013
TGFBR1	https://doi.org/10.1371/journal.pone.0071492	Ghareeb et al., 2013
SLC2A5	https://doi.org/10.1017/S1751731111001601	Dietrich et al., 2012
SLC7A10	https://doi.org/10.1017/S1751731111001601	Dietrich et al., 2012
SLC27A4	https://doi.org/10.1017/S1751731111001601	Dietrich et al., 2012
SLC16A1	https://doi.org/10.1017/S1751731111001601	Dietrich et al., 2012
EIF2AK3	https://doi.org/10.1017/S1751731111001601	Dietrich et al., 2012
DNAJC3	https://doi.org/10.1017/S1751731111001601	Dietrich et al., 2012
PARP1	https://doi.org/10.1017/S1751731111001601	Dietrich et al., 2012
MPG	https://doi.org/10.1017/S1751731111001601	Dietrich et al., 2012
EME1	https://doi.org/10.1017/S1751731111001601	Dietrich et al., 2012
XPA	https://doi.org/10.1017/S1751731111001601	Dietrich et al., 2012
RIF1	https://doi.org/10.1017/S1751731111001601	Dietrich et al., 2012
CHAF1B	https://doi.org/10.1017/S1751731111001601	Dietrich et al., 2012
SAMD12	https://doi.org/10.1017/S1751731111001601	Dietrich et al., 2012
COX19	https://doi.org/10.1017/S1751731111001601	Dietrich et al., 2012
PPIB	https://doi.org/10.1017/S1751731111001601	Dietrich et al., 2012
MAPKAPK3	https://doi.org/10.1017/S1751731111001601	Dietrich et al., 2012
IFT57	https://doi.org/10.1017/S1751731111001601	Dietrich et al., 2012
IL1RL1	https://doi.org/10.1017/S1751731111001601	Dietrich et al., 2012
TSPAN7	https://doi.org/10.1017/S1751731111001601	Dietrich et al., 2012
KLF11	https://doi.org/10.1017/S1751731111001601	Dietrich et al., 2012
LAPTM4B	https://doi.org/10.1017/S1751731111001601	Dietrich et al., 2012
CASP1	https://doi.org/10.1017/S1751731111001601	Dietrich et al., 2012
CENPQ	https://doi.org/10.1017/S1751731111001601	Dietrich et al., 2012
MITD1	https://doi.org/10.1017/S1751731111001601	Dietrich et al., 2012
CLDN3	https://doi.org/10.1017/S1751731111001601	Dietrich et al., 2012
SLC16A9	https://doi.org/10.1017/S1751731111001601	Dietrich et al., 2012
RAB33B	https://doi.org/10.1017/S1751731111001601	Dietrich et al., 2012
GDPD5	https://doi.org/10.1017/S1751731111001601	Dietrich et al., 2012
TP53I3	https://doi.org/10.1017/S1751731111001601	Dietrich et al., 2012
GLRX	https://doi.org/10.1017/S1751731111001601	Dietrich et al., 2012
GNPAT	https://doi.org/10.1017/S1751731111001601	Dietrich et al., 2012
MCM5	https://doi.org/10.1017/S1751731111001601	Dietrich et al., 2012
SLC41A2	https://doi.org/10.1017/S1751731111001601	Dietrich et al., 2012
PROS1	https://doi.org/10.1017/S1751731111001601	Dietrich et al., 2012
NDUFS1	https://doi.org/10.1017/S1751731111001601	Dietrich et al., 2012
VPS29	https://doi.org/10.1017/S1751731111001601	Dietrich et al., 2012
KCTD12	https://doi.org/10.1017/S1751731111001601	Dietrich et al., 2012
HYOU1	https://doi.org/10.1017/S1751731111001601	Dietrich et al., 2012
SMAD7	https://doi.org/10.1017/S1751731111001601	Dietrich et al., 2012
NIP7	https://doi.org/10.1017/S1751731111001601	Dietrich et al., 2012
GPSM1	https://doi.org/10.1017/S1751731111001601	Dietrich et al., 2012
RAB3IL1	https://doi.org/10.1017/S1751731111001601	Dietrich et al., 2012
SYPL1	https://doi.org/10.1017/S1751731111001601	Dietrich et al., 2012
RNFT1	https://doi.org/10.1017/S1751731111001601	Dietrich et al., 2012
NSUN3	https://doi.org/10.1017/S1751731111001601	Dietrich et al., 2012
SNRPA1	https://doi.org/10.1017/S1751731111001601	Dietrich et al., 2012
KIF23	https://doi.org/10.1017/S1751731111001601	Dietrich et al., 2012
CHMP6	https://doi.org/10.1017/S1751731111001601	Dietrich et al., 2012
COPB1	https://doi.org/10.1017/S1751731111001601	Dietrich et al., 2012
PBX4	https://doi.org/10.1017/S1751731111001601	Dietrich et al., 2012
BPGM	https://doi.org/10.1017/S1751731111001601	Dietrich et al., 2012
NUBPL	https://doi.org/10.1017/S1751731111001601	Dietrich et al., 2012
OTOA	https://doi.org/10.1017/S1751731111001601	Dietrich et al., 2012
CDT1	https://doi.org/10.1017/S1751731111001601	Dietrich et al., 2012
ORMDL1	https://doi.org/10.1017/S1751731111001601	Dietrich et al., 2012
RHOU	https://doi.org/10.1017/S1751731111001601	Dietrich et al., 2012
ALDH6A1	https://doi.org/10.1017/S1751731111001601	Dietrich et al., 2012
RNF7	https://doi.org/10.1017/S1751731111001601	Dietrich et al., 2012
HINT1	https://doi.org/10.1017/S1751731111001601	Dietrich et al., 2012
SLC10A7	https://doi.org/10.1017/S1751731111001601	Dietrich et al., 2012
MRPL46	https://doi.org/10.1017/S1751731111001601	Dietrich et al., 2012
HGF	https://doi.org/10.1017/S1751731111001601	Dietrich et al., 2012
PLSCR1	https://doi.org/10.1017/S1751731111001601	Dietrich et al., 2012
FILIP1L	https://doi.org/10.1017/S1751731111001601	Dietrich et al., 2012
STK39	https://doi.org/10.1017/S1751731111001601	Dietrich et al., 2012
ADAM33	https://doi.org/10.1017/S1751731111001601	Dietrich et al., 2012
ABCG2	https://doi.org/10.1017/S1751731111001601	Dietrich et al., 2012
CSTF3	https://doi.org/10.1017/S1751731111001601	Dietrich et al., 2012
TCP11	https://doi.org/10.1017/S1751731111001601	Dietrich et al., 2012
TMED10	https://doi.org/10.1017/S1751731111001601	Dietrich et al., 2012
FUCA1	https://doi.org/10.1017/S1751731111001601	Dietrich et al., 2012
C8A	https://doi.org/10.1017/S1751731111001601	Dietrich et al., 2012
ARID1A	https://doi.org/10.1017/S1751731111001601	Dietrich et al., 2012
ODF2	https://doi.org/10.1017/S1751731111001601	Dietrich et al., 2012
EXOC4	https://doi.org/10.1017/S1751731111001601	Dietrich et al., 2012
PITPNC1	https://doi.org/10.1017/S1751731111001601	Dietrich et al., 2012
AKR1B1	https://doi.org/10.1017/S1751731111001601	Dietrich et al., 2012
MIA2	https://doi.org/10.1017/S1751731111001601	Dietrich et al., 2012
BTBD7	https://doi.org/10.1017/S1751731111001601	Dietrich et al., 2012
RBBP6	https://doi.org/10.1017/S1751731111001601	Dietrich et al., 2012
ANKRD13A	https://doi.org/10.1017/S1751731111001601	Dietrich et al., 2012
ZCRB1	https://doi.org/10.1017/S1751731111001601	Dietrich et al., 2012
USP8	https://doi.org/10.1017/S1751731111001601	Dietrich et al., 2012
HCFC2	https://doi.org/10.1017/S1751731111001601	Dietrich et al., 2012
TJP1	https://doi.org/10.1017/S1751731111001601	Dietrich et al., 2012
EXOSC9	https://doi.org/10.1017/S1751731111001601	Dietrich et al., 2012
ELOVL2	https://doi.org/10.1017/S1751731111001601	Dietrich et al., 2012
YPEL1	https://doi.org/10.1017/S1751731111001601	Dietrich et al., 2012
MTPN	https://doi.org/10.1017/S1751731111001601	Dietrich et al., 2012
NDRG1	https://doi.org/10.1017/S1751731111001601	Dietrich et al., 2012
SLC7A5	https://doi.org/10.1017/S1751731111001601	Dietrich et al., 2012
RWDD2B	https://doi.org/10.1017/S1751731111001601	Dietrich et al., 2012
YTHDC1	https://doi.org/10.1017/S1751731111001601	Dietrich et al., 2012
BAZ1B	https://doi.org/10.1017/S1751731111001601	Dietrich et al., 2012
ARID1B	https://doi.org/10.1017/S1751731111001601	Dietrich et al., 2012
SOCS1	https://doi.org/10.3390/toxins8080231	Grenier et al., 2016
SGLT1	https://doi.org/10.3390/toxins8080231	Grenier et al., 2016
IL21	https://doi.org/10.3390/toxins8080231	Grenier et al., 2016
RPS6KB1	https://doi.org/10.1016/j.psj.2019.10.034	Yang et al., 2020
TLR2	https://doi.org/10.1016/j.psj.2019.10.034	Yang et al., 2020
TLR4	https://doi.org/10.1016/j.psj.2019.10.034	Yang et al., 2020
COX2	https://doi.org/10.1111/jpn.12883	Yu et al., 2018
IL2	https://doi.org/10.1100/2012/567327	Wang et al., 2012
ATF4	https://doi.org/10.1007/s12192-018-0943-9	Xiao et al., 2019
ATF6B	https://doi.org/10.1007/s12192-018-0943-9	Xiao et al., 2019
CYP2C23a	https://doi.org/10.1111/jvp.12159; https://doi.org/10.1371/journal.pone.0075689	Watanabe et al., 2013; Watanabe et al., 2014
CYP2C23b	https://doi.org/10.1111/jvp.12159; https://doi.org/10.1371/journal.pone.0075689	Watanabe et al., 2013; Watanabe et al., 2014
