# Supplementary material for: Genetic assessment of the effect of red yeast (Sporidiobolus pararoseus) as a feed additive on mycotoxin toxicity in laying hens
Source: Front Microbiol. 2023 Sep 6;14:1254569. doi: 10.3389/fmicb.2023.1254569 (PMC10512063; doi:10.3389/fmicb.2023.1254569)
Supplement: Supplementary file 2 [file Table_2.xlsx]

## Sheet: S2_MTvs.CON
Category	GOID	Description	GeneRatio	pvalue	padj
BP	GO:0044283	small molecule biosynthetic process	83|1084	4.1e-11	1.09e-07
BP	GO:0046394	carboxylic acid biosynthetic process	54|1084	8.44e-11	1.09e-07
BP	GO:0051186	cofactor metabolic process	68|1084	8.45e-11	1.09e-07
BP	GO:0016053	organic acid biosynthetic process	54|1084	1.02e-10	1.09e-07
BP	GO:0017144	drug metabolic process	79|1084	6.09e-10	5.21e-07
BP	GO:1901615	organic hydroxy compound metabolic process	55|1084	2.22e-09	1.58e-06
BP	GO:0032787	monocarboxylic acid metabolic process	62|1084	4.49e-09	2.74e-06
BP	GO:0008610	lipid biosynthetic process	66|1084	1.23e-08	6.58e-06
BP	GO:0016125	sterol metabolic process	23|1084	1.95e-08	9.29e-06
BP	GO:0006066	alcohol metabolic process	39|1084	2.81e-08	1.2e-05
BP	GO:0008203	cholesterol metabolic process	21|1084	3.41e-08	1.32e-05
BP	GO:0006732	coenzyme metabolic process	47|1084	4.46e-08	1.59e-05
BP	GO:0008202	steroid metabolic process	35|1084	5.12e-08	1.68e-05
BP	GO:0016126	sterol biosynthetic process	15|1084	5.56e-08	1.7e-05
BP	GO:0006695	cholesterol biosynthetic process	13|1084	7.78e-08	2.22e-05
BP	GO:1902652	secondary alcohol metabolic process	21|1084	9.8e-08	2.62e-05
BP	GO:1902653	secondary alcohol biosynthetic process	13|1084	1.47e-07	3.71e-05
BP	GO:1901605	alpha-amino acid metabolic process	35|1084	2.44e-07	5.81e-05
BP	GO:0006575	cellular modified amino acid metabolic process	26|1084	9.42e-07	0.000212048
BP	GO:0006520	cellular amino acid metabolic process	43|1084	1.25e-06	0.000268373
BP	GO:0006631	fatty acid metabolic process	39|1084	1.39e-06	0.00028411
BP	GO:0006694	steroid biosynthetic process	23|1084	2.42e-06	0.000469813
BP	GO:0009063	cellular amino acid catabolic process	20|1084	3.63e-06	0.000646916
BP	GO:0016999	antibiotic metabolic process	20|1084	3.63e-06	0.000646916
BP	GO:1901617	organic hydroxy compound biosynthetic process	29|1084	3.85e-06	0.000659005
BP	GO:0072350	tricarboxylic acid metabolic process	12|1084	6.02e-06	0.000990727
BP	GO:0072330	monocarboxylic acid biosynthetic process	31|1084	6.8e-06	0.00104597
BP	GO:0006639	acylglycerol metabolic process	19|1084	6.84e-06	0.00104597
BP	GO:0046486	glycerolipid metabolic process	45|1084	7.63e-06	0.00112509
BP	GO:0006641	triglyceride metabolic process	16|1084	8.74e-06	0.00121975
BP	GO:0006638	neutral lipid metabolic process	19|1084	8.84e-06	0.00121975
BP	GO:0009069	serine family amino acid metabolic process	12|1084	9.34e-06	0.00124929
BP	GO:1901606	alpha-amino acid catabolic process	18|1084	9.95e-06	0.00129077
BP	GO:0006101	citrate metabolic process	11|1084	1.09e-05	0.00137174
BP	GO:0055088	lipid homeostasis	21|1084	1.31e-05	0.00160181
BP	GO:0016054	organic acid catabolic process	30|1084	1.39e-05	0.00160339
BP	GO:0046395	carboxylic acid catabolic process	30|1084	1.39e-05	0.00160339
BP	GO:0030195	negative regulation of blood coagulation	11|1084	1.72e-05	0.00183986
BP	GO:0050819	negative regulation of coagulation	11|1084	1.72e-05	0.00183986
BP	GO:1900047	negative regulation of hemostasis	11|1084	1.72e-05	0.00183986
BP	GO:0046653	tetrahydrofolate metabolic process	7|1084	2.2e-05	0.00229693
BP	GO:0006633	fatty acid biosynthetic process	19|1084	2.31e-05	0.00233203
BP	GO:0006790	sulfur compound metabolic process	37|1084	2.34e-05	0.00233203
BP	GO:0008652	cellular amino acid biosynthetic process	16|1084	2.74e-05	0.00266148
BP	GO:0006099	tricarboxylic acid cycle	10|1084	3.14e-05	0.00298731
BP	GO:0006760	folic acid-containing compound metabolic process	8|1084	3.21e-05	0.00298731
BP	GO:0006144	purine nucleobase metabolic process	9|1084	3.43e-05	0.00312167
BP	GO:0046165	alcohol biosynthetic process	19|1084	3.6e-05	0.00321194
BP	GO:0043648	dicarboxylic acid metabolic process	16|1084	4.6e-05	0.00401652
BP	GO:0044282	small molecule catabolic process	37|1084	6.13e-05	0.00524836
BP	GO:1901607	alpha-amino acid biosynthetic process	15|1084	6.74e-05	0.00565792
BP	GO:0042558	pteridine-containing compound metabolic process	9|1084	9.07e-05	0.00746561
BP	GO:0042730	fibrinolysis	7|1084	9.56e-05	0.00771719
BP	GO:0072376	protein activation cascade	13|1084	0.000109132	0.00864772
BP	GO:0006644	phospholipid metabolic process	46|1084	0.000111278	0.0086574
BP	GO:0090407	organophosphate biosynthetic process	55|1084	0.000140684	0.010687
BP	GO:0006071	glycerol metabolic process	6|1084	0.000142361	0.010687
BP	GO:0009108	coenzyme biosynthetic process	28|1084	0.000146634	0.010818
BP	GO:0042632	cholesterol homeostasis	15|1084	0.000177117	0.0125038
BP	GO:0055092	sterol homeostasis	15|1084	0.000177117	0.0125038
BP	GO:0005975	carbohydrate metabolic process	55|1084	0.00017825	0.0125038
BP	GO:0051188	cofactor biosynthetic process	31|1084	0.000239513	0.0161949
BP	GO:0030193	regulation of blood coagulation	13|1084	0.000242223	0.0161949
BP	GO:1900046	regulation of hemostasis	13|1084	0.000242223	0.0161949
BP	GO:0042761	very long-chain fatty acid biosynthetic process	6|1084	0.000286783	0.0188792
BP	GO:0050818	regulation of coagulation	13|1084	0.000309974	0.0200967
BP	GO:0009112	nucleobase metabolic process	10|1084	0.0003153	0.0201368
BP	GO:0009070	serine family amino acid biosynthetic process	7|1084	0.000486949	0.0296581
BP	GO:0010894	negative regulation of steroid biosynthetic process	7|1084	0.000486949	0.0296581
BP	GO:0045939	negative regulation of steroid metabolic process	7|1084	0.000486949	0.0296581
BP	GO:0007596	blood coagulation	22|1084	0.000492107	0.0296581
BP	GO:0019400	alditol metabolic process	6|1084	0.000525297	0.0312187
BP	GO:0055086	nucleobase-containing small molecule metabolic process	60|1084	0.000558947	0.0326854
BP	GO:0050817	coagulation	22|1084	0.000565254	0.0326854
BP	GO:0010466	negative regulation of peptidase activity	25|1084	0.000584182	0.0333296
BP	GO:0007599	hemostasis	22|1084	0.000647675	0.0364658
BP	GO:0051346	negative regulation of hydrolase activity	38|1084	0.000666417	0.0370337
BP	GO:0005996	monosaccharide metabolic process	27|1084	0.000806751	0.0442576
BP	GO:0009117	nucleotide metabolic process	52|1084	0.000889683	0.0481893

## Sheet: S3_RYMTvs.CON
Category	GOID	Description	GeneRatio	pvalue	padj
BP	GO:0006520	cellular amino acid metabolic process	42|579	1.33e-14	4.87e-11
BP	GO:1901605	alpha-amino acid metabolic process	33|579	2.37e-13	4.35e-10
BP	GO:0009063	cellular amino acid catabolic process	20|579	7.48e-11	9.16e-08
BP	GO:0044282	small molecule catabolic process	35|579	1.13e-10	1.04e-07
BP	GO:0016054	organic acid catabolic process	27|579	1.14e-09	6.95e-07
BP	GO:0046395	carboxylic acid catabolic process	27|579	1.14e-09	6.95e-07
BP	GO:1901606	alpha-amino acid catabolic process	17|579	4.63e-09	2.43e-06
BP	GO:0044283	small molecule biosynthetic process	51|579	5.69e-09	2.61e-06
BP	GO:0008203	cholesterol metabolic process	16|579	1.49e-08	6.09e-06
BP	GO:0016125	sterol metabolic process	17|579	1.85e-08	6.8e-06
BP	GO:0032787	monocarboxylic acid metabolic process	40|579	3.25e-08	1.06e-05
BP	GO:1902652	secondary alcohol metabolic process	16|579	3.45e-08	1.06e-05
BP	GO:0046394	carboxylic acid biosynthetic process	33|579	4.33e-08	1.22e-05
BP	GO:0016053	organic acid biosynthetic process	33|579	4.85e-08	1.27e-05
BP	GO:1901615	organic hydroxy compound metabolic process	35|579	5.53e-08	1.35e-05
BP	GO:0008202	steroid metabolic process	24|579	9.01e-08	2.07e-05
BP	GO:0006066	alcohol metabolic process	26|579	1.27e-07	2.75e-05
BP	GO:0008652	cellular amino acid biosynthetic process	14|579	3.48e-07	7.1e-05
BP	GO:0017144	drug metabolic process	45|579	9.21e-07	0.000178032
BP	GO:0006695	cholesterol biosynthetic process	9|579	2.09e-06	0.000383676
BP	GO:0016126	sterol biosynthetic process	10|579	2.76e-06	0.000483273
BP	GO:0043648	dicarboxylic acid metabolic process	13|579	2.89e-06	0.000483273
BP	GO:1902653	secondary alcohol biosynthetic process	9|579	3.11e-06	0.000496805
BP	GO:0008610	lipid biosynthetic process	38|579	3.47e-06	0.000531814
BP	GO:0010951	negative regulation of endopeptidase activity	20|579	5.6e-06	0.000823577
BP	GO:0010466	negative regulation of peptidase activity	20|579	6.38e-06	0.00090093
BP	GO:1901607	alpha-amino acid biosynthetic process	12|579	8.9e-06	0.0012108
BP	GO:0042133	neurotransmitter metabolic process	13|579	1.26e-05	0.0016521
BP	GO:0006694	steroid biosynthetic process	15|579	1.77e-05	0.00224138
BP	GO:0006631	fatty acid metabolic process	24|579	2.25e-05	0.00275756
BP	GO:0045861	negative regulation of proteolysis	24|579	2.72e-05	0.00322172
BP	GO:0006541	glutamine metabolic process	6|579	4.67e-05	0.00521868
BP	GO:0006790	sulfur compound metabolic process	24|579	4.69e-05	0.00521868
BP	GO:0090407	organophosphate biosynthetic process	36|579	5.9e-05	0.00637313
BP	GO:0006720	isoprenoid metabolic process	11|579	6.12e-05	0.00642506
BP	GO:0006760	folic acid-containing compound metabolic process	6|579	7.43e-05	0.00758019
BP	GO:0055086	nucleobase-containing small molecule metabolic process	40|579	7.99e-05	0.00793264
BP	GO:0051186	cofactor metabolic process	33|579	8.86e-05	0.00856828
BP	GO:0042632	cholesterol homeostasis	11|579	0.000106349	0.00976813
BP	GO:0055092	sterol homeostasis	11|579	0.000106349	0.00976813
BP	GO:0006575	cellular modified amino acid metabolic process	15|579	0.000124073	0.0111181
BP	GO:0009064	glutamine family amino acid metabolic process	10|579	0.000148905	0.0128139
BP	GO:0009165	nucleotide biosynthetic process	24|579	0.000149972	0.0128139
BP	GO:1901293	nucleoside phosphate biosynthetic process	24|579	0.000175071	0.0146185
BP	GO:0055088	lipid homeostasis	13|579	0.000194471	0.0158775
BP	GO:0046165	alcohol biosynthetic process	12|579	0.000293679	0.0230423
BP	GO:0006732	coenzyme metabolic process	24|579	0.000294771	0.0230423
BP	GO:0006576	cellular biogenic amine metabolic process	7|579	0.00032029	0.0245155
BP	GO:0009074	aromatic amino acid family catabolic process	5|579	0.000381898	0.0286345
BP	GO:0072329	monocarboxylic acid catabolic process	11|579	0.000509102	0.0374088
BP	GO:0042558	pteridine-containing compound metabolic process	6|579	0.000611761	0.0431107
BP	GO:1901617	organic hydroxy compound biosynthetic process	16|579	0.000618138	0.0431107
BP	GO:0009117	nucleotide metabolic process	33|579	0.000621902	0.0431107
BP	GO:0009069	serine family amino acid metabolic process	7|579	0.000660985	0.0449714
